# Supplementary material for: Eat a little and save a little: A qualitative exploration of acceptability of a potential savings intervention to reduce HIV risk among female sex workers in Western Kenya
Source: PLoS One. 2024 Dec 19;19(12):e0310540. doi: 10.1371/journal.pone.0310540 (PMC11658496; doi:10.1371/journal.pone.0310540)
Supplement: S1 File — (ZIP) [file pone.0310540.s001.zip]

Archive with 25 entries (25 files):
- Jitegemee Transcripts and Dissemination Notes for Journal/FGD A.doc
- Jitegemee Transcripts and Dissemination Notes for Journal/FGD B.docx
- Jitegemee Transcripts and Dissemination Notes for Journal/FGD C.doc
- Jitegemee Transcripts and Dissemination Notes for Journal/FGD D.docx
- Jitegemee Transcripts and Dissemination Notes for Journal/FGD E.doc
- Jitegemee Transcripts and Dissemination Notes for Journal/FGD F.docx
- Jitegemee Transcripts and Dissemination Notes for Journal/FGD G.docx
- Jitegemee Transcripts and Dissemination Notes for Journal/FGD H.docx
- Jitegemee Transcripts and Dissemination Notes for Journal/FGD I.docx
- Jitegemee Transcripts and Dissemination Notes for Journal/FGD J.docx
- Jitegemee Transcripts and Dissemination Notes for Journal/FGD K.docx
- Jitegemee Transcripts and Dissemination Notes for Journal/FGD L.docx
- Jitegemee Transcripts and Dissemination Notes for Journal/FGD M.docx
- Jitegemee Transcripts and Dissemination Notes for Journal/FGD N.docx
- Jitegemee Transcripts and Dissemination Notes for Journal/FGD O.docx
- Jitegemee Transcripts and Dissemination Notes for Journal/FGD P.docx
- Jitegemee Transcripts and Dissemination Notes for Journal/FGD Q.docx
- Jitegemee Transcripts and Dissemination Notes for Journal/FGD R.docx
- Jitegemee Transcripts and Dissemination Notes for Journal/FGD S.docx
- Jitegemee Transcripts and Dissemination Notes for Journal/FGD T.docx
- Jitegemee Transcripts and Dissemination Notes for Journal/FGD U.docx
- Jitegemee Transcripts and Dissemination Notes for Journal/FGD V.docx
- Jitegemee Transcripts and Dissemination Notes for Journal/FGD W.docx
- Jitegemee Transcripts and Dissemination Notes for Journal/FGD X.docx
- Jitegemee Transcripts and Dissemination Notes for Journal/Jitegemee Study Dissemination Notes.docx
